# Supplementary material for: Divergent Genomic Drivers in Benign-Appearing Lung Precursors and Their Synchronous Carcinomas
Source: Cancers (Basel). 2026 May 22;18(11):1691. doi: 10.3390/cancers18111691 (PMC13255679; doi:10.3390/cancers18111691)
Supplement: Supplementary file 1 [file cancers-18-01691-s001.zip]

Archive with 1 entries (1 files):
- cancers-4308143-supplementary.xlsx
