# Supplementary material for: Divergent Genomic Drivers in Benign-Appearing Lung Precursors and Their Synchronous Carcinomas
Source: Cancers (Basel). 2026 May 22;18(11):1691. doi: 10.3390/cancers18111691 (PMC13255679; doi:10.3390/cancers18111691)
Supplement: Supplementary file 1 [file cancers-18-01691-s001.zip › cancers-4308143-supplementary.xlsx]

## Sheet: WES QC metrics
Supplementary Table S1. Whole-exome sequencing quality-control metrics for the 33 samples from 11 patients analysed in this study.
Patient	Sample ID	Histology	Lesion type	Mean target coverage (×)	Target bases ≥20× (%)	Target bases ≥50× (%)	PF reads aligned (%)	Duplication rate (%)	Mean insert size (bp)	Chimeric reads (%)	Contamination (%)
K003	K003_1_T	SqCC	Preinvasive (AAH/SD)	79.2	84.3	53.2	95	21.4	150	5.6	0.02
K003	K003_2_T	SqCC	Invasive (LUAD/SqCC)	68	81.4	52.5	97	19.2	144	1.82	0.1
K003	K003_3_N	SqCC	Matched normal	34.6	54.7	21.4	94	24.8	159	8.08	0
K004	K004_1_T	LUAD	Preinvasive (AAH/SD)	62.8	70.7	39.3	95	17.5	158	5.54	0.01
K004	K004_2_T	LUAD	Invasive (LUAD/SqCC)	55.5	72.1	35.4	95	18.3	156	5.87	0.26
K004	K004_3_N	LUAD	Matched normal	51.2	68.8	33.7	96	14.5	147	2.74	0.16
K006	K006_1_T	SqCC	Preinvasive (AAH/SD)	41	59.4	30.7	98	21.9	160	2.06	0.05
K006	K006_2_T	SqCC	Invasive (LUAD/SqCC)	67.6	76.5	49.7	96	20.6	157	4.87	0
K006	K006_3_N	SqCC	Matched normal	32.7	49.3	19.8	91	18.1	133	8.87	0.09
K009	K009_1_T	LUAD	Preinvasive (AAH/SD)	72.7	78.1	49.3	97	14.2	174	3.11	0.15
K009	K009_2_T	LUAD	Invasive (LUAD/SqCC)	67	68.9	46.5	97	15.2	155	2.84	0
K009	K009_3_N	LUAD	Matched normal	63.2	72.1	44.9	97	14.5	163	3.23	0
K010	K010_1_T	LUAD	Preinvasive (AAH/SD)	57.4	68.8	38.6	97	15	157	4.04	0.03
K010	K010_2_T	LUAD	Invasive (LUAD/SqCC)	75.9	77.7	51.9	97	16.8	157	2.49	0.03
K010	K010_3_N	LUAD	Matched normal	67.8	78	49.6	97	16.4	161	3.13	0.27
K011	K011_1_T	LUAD	Preinvasive (AAH/SD)	51	66.3	33.6	96	14.1	158	6.16	0.09
K011	K011_2_T	LUAD	Invasive (LUAD/SqCC)	59	74.2	37.6	94	22	152	7.78	0.07
K011	K011_3_N	LUAD	Matched normal	47.6	67	34	96	14.9	141	3.01	0
K016	K016_1_T	LUAD	Preinvasive (AAH/SD)	65.1	78.4	44	97	17.4	173	4.94	0.15
K016	K016_2_T	LUAD	Invasive (LUAD/SqCC)	47.3	65.1	30.3	94	16	157	7.15	0.02
K016	K016_3_N	LUAD	Matched normal	86.8	86.2	57.2	96	22.5	173	4.8	0
K018	K018_1_T	SqCC	Preinvasive (AAH/SD)	62.6	79	44	94	17.4	157	8	0.17
K018	K018_2_T	SqCC	Invasive (LUAD/SqCC)	71.1	82.7	50.7	96	22.2	164	4.56	0.18
K018	K018_3_N	SqCC	Matched normal	68.9	80.2	46	96	18.8	159	4.68	0
K019	K019_1_T	SqCC	Preinvasive (AAH/SD)	51.4	77	39.4	98	12.5	171	1.57	0
K019	K019_2_T	SqCC	Invasive (LUAD/SqCC)	58.6	78.8	45	98	14	173	1.27	0.04
K019	K019_3_N	SqCC	Matched normal	73	84.9	56.7	98	15.3	175	1.35	0.02
K020	K020_1_T	LUAD	Preinvasive (AAH/SD)	68	84.3	52.3	98	15.1	178	1.59	0
K020	K020_2_T	LUAD	Invasive (LUAD/SqCC)	70	78.4	47	97	16.6	164	2.93	0
K020	K020_3_N	LUAD	Matched normal	55.9	78.4	43	98	15.4	164	1.62	0.03
K021	K021_1_T	LUAD	Preinvasive (AAH/SD)	52.5	69.2	32.6	94	21	152	11.27	0
K021	K021_2_T	LUAD	Invasive (LUAD/SqCC)	74.1	71	46	97	17	178	4.22	0
K021	K021_3_N	LUAD	Matched normal	78.3	78.7	47.4	95	21.3	150	4.78	0
Summary (median, range)
All 33 samples (median)				63.2	77	44.9	96	17	158	4.22	0.02
Abbreviations: AAH, atypical adenomatous hyperplasia; LUAD, lung adenocarcinoma; SD, squamous dysplasia; SqCC, squamous cell carcinoma; PF, pass-filter. Metrics derived from Broad Institute Picard HsMetrics. Contamination estimated by Picard ContEst.
